# Supplementary material for: The Native Microbiome Member Chryseobacterium sp. CHNTR56 MYb120 Induces Trehalose Production via a Shift in Central Carbon Metabolism during Early Life in C. elegans
Source: Metabolites. 2023 Aug 18;13(8):953. doi: 10.3390/metabo13080953 (PMC10456584; doi:10.3390/metabo13080953)
Supplement: Supplementary file 1 [file metabolites-13-00953-s001.zip]

Archive with 5 entries (5 files):
- Supplementary figure S1.pdf
- Supplementary figure S2.pdf
- Supplementary table S1.xlsx
- Supplementary table S2.csv
- Supplementary table S3.csv
