# Supplementary material for: The Native Microbiome Member Chryseobacterium sp. CHNTR56 MYb120 Induces Trehalose Production via a Shift in Central Carbon Metabolism during Early Life in C. elegans
Source: Metabolites. 2023 Aug 18;13(8):953. doi: 10.3390/metabo13080953 (PMC10456584; doi:10.3390/metabo13080953)
Supplement: Supplementary file 1 [file metabolites-13-00953-s001.zip › Supplementary table S1.xlsx]

## Sheet: Sheet1
Table S1: Gradient elution for LC. The percent of mobile phase B at each indicated time point for LC is shown.
Time (min)	Mobile phase B (%)
0	2
1	2
11	80
12	99
16	99
17	2
22	2
