# Supplementary material for: The Native Microbiome Member Chryseobacterium sp. CHNTR56 MYb120 Induces Trehalose Production via a Shift in Central Carbon Metabolism during Early Life in C. elegans
Source: Metabolites. 2023 Aug 18;13(8):953. doi: 10.3390/metabo13080953 (PMC10456584; doi:10.3390/metabo13080953)
Supplement: Supplementary file 1 [file metabolites-13-00953-s001.zip › Supplementary table S2.csv]

	Pathway total	Hits.total	Hits.sig	Expected	P(Fisher)	P(EASE)	P(Gamma)	Emp.Hits	Empirical	AdjP.Fisher	AdjP.EASE	AdjP.Gamma	Pathway Number	cpd.hits
Folate biosynthesis	22	3	3	1.0135	0.036278	0.25177	0.0027964	0	0	1	1	0.0922812	P1	EC000112;EC00034;EC000113
Galactose metabolism	15	11	11	3.0405	0.038895	0.13096	0.0028231	42	0.42	1	1	0.0922812	P2	EC00024;EC00010;EC00013;EC0009;EC00093;EC00074
Fructose and mannose metabolism	16	8	7	3.3784	0.071775	0.19672	0.0031829	34	0.34	1	1	0.0986699	P3	EC00074;EC00010;EC00013;EC00025;EC00093;EC00052
Amino sugar and nucleotide sugar metabolism	27	13	11	5.0676	0.080027	0.18065	0.0032805	16	0.16	1	1	0.0986699	P4	EC0009;EC00058;EC00025;EC00010;EC00013;EC00052;EC00053;EC00018
Porphyrin and chlorophyll metabolism	17	6	4	2.7027	0.084358	0.24462	0.003333	1	0.01	1	1	0.0986699	P5	EC00014;EC00015;EC000136;EC000101;EC000131
Purine metabolism	60	24	13	7.7703	0.092504	0.17435	0.0034342	13	0.13	1	1	0.0986699	P6	EC00027;EC000120;EC0008;EC00038;EC000126;EC00034;EC00044;EC00062;EC00048;EC00049;EC00059
Starch and sucrose metabolism	10	7	7	2.027	0.097838	0.30838	0.0035022	31	0.31	1	1	0.0986699	P7	EC00024;EC00010;EC00013;EC0009
Aminoacyl-tRNA biosynthesis	20	2	2	0.67568	0.1111	0.55106	0.0036775	0	0	1	1	0.0986699	P8	EC00023;EC00021
Phosphatidylinositol signaling system	15	2	2	1.6892	0.20983	0.53237	0.0053127	46	0.46	1	1	0.1328175	P9	EC00010;EC00013;EC00093
Ascorbate and aldarate metabolism	6	5	3	2.7027	0.25855	0.52333	0.0063904	45	0.45	1	1	0.1533696	P10	EC00010;EC00013;EC0009;EC000107
Inositol phosphate metabolism	17	3	2	2.027	0.32182	0.64436	0.0081523	63	0.63	1	1	0.1875029	P11	EC00010;EC00013;EC00093
Phenylalanine metabolism	6	1	1	0.33784	0.33557	1	0.0086005	0	0	1	1	0.189211	P12	EC00023
Phosphonate and phosphinate metabolism	4	1	1	0.33784	0.33557	1	0.0086005	1	0.01	1	1	0.189211	P13	EC000130
alpha-Linolenic acid metabolism	7	1	1	0.33784	0.33557	1	0.0086005	0	0	1	1	0.189211	P14	EC000135
Riboflavin metabolism	3	3	2	1.3514	0.41142	0.80115	0.011606	19	0.19	1	1	0.220514	P15	EC00042;EC00020
Glycolysis or Gluconeogenesis	22	6	3	2.3649	0.4346	0.73459	0.01274	72	0.72	1	1	0.22932	P16	EC00093;EC00010;EC00013
Pentose phosphate pathway	21	10	6	2.3649	0.4346	0.73459	0.01274	69	0.69	1	1	0.22932	P17	EC00097;EC00027;EC00093
Pentose and glucuronate interconversions	14	12	5	2.3649	0.4346	0.73459	0.01274	67	0.67	1	1	0.22932	P18	EC00027;EC00060;EC0009
Glutathione metabolism	17	5	2	1.6892	0.54581	0.86835	0.020199	38	0.38	1	1	0.302985	P19	EC00019;EC00029
Glycine, serine and threonine metabolism	25	3	1	0.67568	0.56004	1	0.021467	6	0.06	1	1	0.302985	P20	EC000103
Arginine and proline metabolism	27	2	1	0.67568	0.56004	1	0.021467	8	0.08	1	1	0.302985	P21	EC00021
Phenylalanine, tyrosine and tryptophan biosynthesis	4	2	1	0.67568	0.56004	1	0.021467	9	0.09	1	1	0.302985	P22	EC00023
D-Arginine and D-ornithine metabolism	4	2	1	0.67568	0.56004	1	0.021467	9	0.09	1	1	0.302985	P23	EC00021
N-Glycan biosynthesis	35	2	1	0.67568	0.56004	1	0.021467	10	0.1	1	1	0.302985	P24	EC00025
Glycosylphosphatidylinositol (GPI)-anchor biosynthesis	10	2	1	0.67568	0.56004	1	0.021467	13	0.13	1	1	0.302985	P25	EC00018
Pyruvate metabolism	16	2	1	0.67568	0.56004	1	0.021467	30	0.3	1	1	0.302985	P26	EC000111
Nicotinate and nicotinamide metabolism	14	2	1	0.67568	0.56004	1	0.021467	6	0.06	1	1	0.302985	P27	EC0002
Drug metabolism - cytochrome P450	13	2	1	0.67568	0.56004	1	0.021467	9	0.09	1	1	0.302985	P28	EC000128
Cysteine and methionine metabolism	34	7	2	2.3649	0.74708	0.94291	0.050882	32	0.32	1	1	0.302985	P29	EC000103;EC000148
Tryptophan metabolism	30	3	1	1.3514	0.80911	1	0.070626	67	0.67	1	1	0.302985	P30	EC000128
Glycerophospholipid metabolism	12	4	2	2.7027	0.81604	0.96261	0.07342	68	0.68	1	1	0.302985	P31	EC00067;EC00094
Pyrimidine metabolism	40	6	2	1.6892	0.87493	1	0.10482	54	0.54	1	1	0.302985	P32	EC00047
Arachidonic acid metabolism	12	5	2	1.6892	0.87493	1	0.10482	61	0.61	1	1	0.302985	P33	EC000123
