# Supplementary material for: The Native Microbiome Member Chryseobacterium sp. CHNTR56 MYb120 Induces Trehalose Production via a Shift in Central Carbon Metabolism during Early Life in C. elegans
Source: Metabolites. 2023 Aug 18;13(8):953. doi: 10.3390/metabo13080953 (PMC10456584; doi:10.3390/metabo13080953)
Supplement: Supplementary file 1 [file metabolites-13-00953-s001.zip › Supplementary table S3.csv]

	mzmin	mzmax	rtmin	rtmax	Compound_1	InchiKey_1	Formula_1	Score_1
1	94.92373691	94.98908004	39.48415428	43.01057143	Methylphosphonic acid	YACKEPLHDIMKIO-UHFFFAOYSA-N	CH5O3P	19.13697625
2	96.92086794	96.96831742	36.60463692	46.08013199	Sulfate	QAOWNCQODCNURD-UHFFFAOYSA-N	H2O4S	24.37948318
3	101.0230959	101.0231961	50.40646162	51.27905825	SUCCINATE SEMIALDEHYDE	UIUJIQZEACWQSV-UHFFFAOYSA-N	C4H6O3	69.99485025
13	107.0350105	107.0430271	850.6112179	858.1786243	alpha-Fluoro-beta-alanine	OJQNRNQELNLWHH-UHFFFAOYSA-N	C3H6NO2F	40.46312626
14	109.0394329	109.039512	777.108188	788.2897053	Imidazole-4-acetaldehyde	MQSRGWNVEZRLDK-UHFFFAOYSA-N	C5H6N2O	67.09851327
23	110.03468	110.0347514	872.9739058	885.5748902	CYTOSINE	OPTASPLRGRRNAP-UHFFFAOYSA-N	C4H5N3O	68.11110578
26	111.0802681	111.0803724	275.7956859	276.4462076	Histamine	NTYJJOPFIAHURM-UHFFFAOYSA-N	C5H9N3	53.06102778
30	115.0289258	115.0290406	865.4281723	878.427621	Maleic acid	VZCYOOQTPOCHFL-UPHRSURJSA-N	C4H4O4	41.91254566
29	114.9328244	115.029011	764.5771148	777.5968226	Fumaric acid	VZCYOOQTPOCHFL-OWOJBTEDSA-N	C4H4O4	36.92274789
36	115.9194417	116.0242622	809.908581	817.012898	Val	KZSNJWFQEVHDMF-BYPYZUCNSA-N	C5H11NO2	14.07303672
49	117.0194417	117.0195358	969.190983	978.9011095	Succinic acid	KDYFGRWQOYBRFD-UHFFFAOYSA-N	C4H6O4	68.87231752
53	117.0194367	117.0195242	876.7805496	883.3241344	METHYLMALONIC ACID	ZIYVHBGGAOATLY-UHFFFAOYSA-N	C4H6O4	67.46113898
57	118.9229589	119.0351192	762.6800047	769.09833	3-Mercaptopyruvic acid	OJOLFAIGOXZBCI-UHFFFAOYSA-N	C3H4O3S	41.16028489
65	121.0507298	121.0588177	902.733433	912.0721451	Benzamide	KXDAEFPNCMNJSK-UHFFFAOYSA-N	C7H7NO	28.26569053
66	123.0439117	123.0440471	253.5559661	260.1109099	3-Methylcatechol	PGSWEKYNAOWQDF-UHFFFAOYSA-N	C7H8O2	77.46849072
67	127.0389212	127.0754215	223.358854	227.3096879	Naphthalene	UFWIBTONFRDIAS-UHFFFAOYSA-N	C10H8	25.81209783
82	131.0351612	131.035274	753.7651013	763.1921092	Glutaric acid	JFCQEDHGNNZCLN-UHFFFAOYSA-N	C5H8O4	73.30258292
88	132.0384522	132.0556654	786.1547709	794.3718833	Mandelonitrile	NNICRUQPODTGRU-QMMMGPOBSA-N	C8H7NO	19.71253795
91	132.9663671	133.0131997	45.7968486	49.72534294	(S)-MALATE	BJEPYKJPYRNKOW-REOHCLBHSA-N	C4H6O5	58.80495777
98	134.0348575	134.0586814	763.459483	770.2185818	ADENINE	GFFGJBXGBJISGV-UHFFFAOYSA-N	C5H5N5	71.35297626
99	134.893523	135.0301703	940.7679611	950.3553355	Hypoxanthine	FDGQSTZJBFJUBT-UHFFFAOYSA-N	C5H4N4O	29.572722
100	135.0188362	135.0664683	955.7447555	964.062608	PHENYLACETIC ACID	WLJVXDMOQOGPHL-UHFFFAOYSA-N	C8H8O2	43.36664398
102	136.050506	136.0506127	768.2967832	776.5800935	Isoniazid	QRXWMOHMRWLFEY-UHFFFAOYSA-N	C6H7N3O	50.42202395
103	136.9311736	137.0346148	45.33915531	54.850072	4-HYDROXYBENZOATE	FJKROLUGYXJWQN-UHFFFAOYSA-N	C7H6O3	23.47184297
104	141.0546748	141.0659904	45.48560202	51.67759362	Ectoine	WQXNXVUDBPYKBA-YFKPBYRVSA-N	C6H10N2O2	36.89570694
105	141.9227321	142.0400521	891.0562842	899.3769507	2-Hydroxymuconic semialdehyde	KGLCZTRXNNGESL-UHFFFAOYSA-N	C6H6O4	18.44869257
117	142.9279328	143.0353911	765.3484632	776.4750939	4-Chlorocatechol	WWOBYPKUYODHDG-UHFFFAOYSA-N	C6H5ClO2	19.44570761
118	144.9663992	145.0133579	44.26934016	51.4811521	Oxoglutaric acid	KPGXRSRHYNQIFN-UHFFFAOYSA-N	C5H6O5	40.85865096
130	145.0509452	145.0510585	925.1404158	933.7439389	adipic acid	WNLRTRBMVRJNCN-UHFFFAOYSA-N	C6H10O4	74.80522993
128	145.0509263	145.0510501	875.6220323	884.1284068	2-dehydropantoate	PKVVTUWHANFMQC-UHFFFAOYSA-N	C6H10O4	70.0008154
132	146.0448351	146.0812792	40.15072	45.63877296	L-Glutamic acid	WHUUTDBJXJRKMK-VKHMYHEASA-N	C5H9NO4	40.1064074
138	146.0350716	146.0713514	807.4795576	816.6635534	O-Acetylserine	VZXPDPZARILFQX-BYPYZUCNSA-N	C5H9NO4	32.74609316
144	146.9631685	147.0290484	48.1206466	53.54737973	Spectral Match to D-(-)-Citramalic acid from NIST14	XFTRTWQBIOMVPK-RXMQYKEDSA-N	C5H8O5	43.78325198
145	148.0506114	148.06189	889.4197387	901.6316853	p-Coumaraldehyde	CJXMVKYNVIGQBS-UHFFFAOYSA-N	C9H8O2	19.3026535
149	149.0356919	149.044665	45.07169319	51.16746741	Spectral Match to D-Lyxose from NIST14	SRBFZHDQGSBBOR-AGQMPKSLSA-N	C5H10O5	45.31126346
150	154.0137211	154.061436	46.88124984	51.14297057	Histidine	HNDVDQJCIGZPNO-YFKPBYRVSA-N	C6H9N3O2	43.61750561
151	154.9178986	155.0647336	37.07867629	42.6015812	Phosphoglycolic acid	ASCFNMCAHFUBCO-UHFFFAOYSA-N	C2H5O6P	29.38429325
154	155.0354143	155.0354854	945.7496977	951.4497673	N-Methylethanolamine phosphate	HZDCAHRLLXEQFY-UHFFFAOYSA-N	C3H10NO4P	57.14442151
157	157.0510599	157.0684394	763.1921092	776.0387437	1-Hydroxymethylnaphthalene	PBLNHHSDYFYZNC-UHFFFAOYSA-N	C11H10O	3.076790933
158	157.0497506	157.0498581	166.083826	170.1414545	Isopropylmaleic acid	NJMGRJLQRLFQQX-HYXAFXHYSA-N	C7H10O4	70.9063618
164	160.0619109	160.0620401	950.77929	960.6067668	Aminoadipic acid	OYIFNHCXNCRBQI-BYPYZUCNSA-N	C6H11NO4	48.28167412
170	161.044613	161.0641759	42.57343709	47.92863295	D-TAGATOSE	LKDRXBCSQODPBY-OEXCPVAWSA-N	C6H12O6	9.515904302
173	163.0616915	163.0617917	751.6339859	759.7660115	Rhamnose	SHZGCJCMOBCMKK-JFNONXLTSA-N	C6H12O5	56.5072448
172	163.0616554	163.0618056	786.4669277	796.1907781	L-rhamnofuranose	AFNUZVCFKQUDBJ-ZZWDRFIYSA-N	C6H12O5	60.6754376
174	165.9445391	166.0172448	45.38968076	47.13450894	Thioguanine	WYWHKKSPHMUBEB-UHFFFAOYSA-N	C5H5N5S	35.57644335
175	169.051208	169.0513151	945.8378409	952.9750369	"3,4-DIHYDROXYPHENYLGLYCOL"	MTVWFVDWRVYDOR-UHFFFAOYSA-N	C8H10O4	62.6513516
187	170.0464692	170.0465028	917.7133269	922.6265417	Tetrahydrodipicolinate	CXMBCXQHOXUCEO-BYPYZUCNSA-N	C7H9NO4	58.13256694
189	172.0621271	172.0622494	904.9099354	912.0721451	N-Acetyl-L-glutamate 5-semialdehyde	BCPSFKBPHHBDAI-LURJTMIESA-N	C7H11NO4	55.43430033
197	173.0461321	173.0825778	846.9626938	860.9176627	SHIKIMATE	JXOHGGNKMLTUBP-HSUXUTPPSA-N	C7H10O5	16.62100821
198	175.0617746	175.0619657	811.5423236	813.4596045	2-Isopropylmalic acid	BITYXLXUCSKTJS-ZETCQYMHSA-N	C7H12O5	60.43011824
199	179.0472325	179.0636628	42.55114884	43.27802055	MANNOSE	WQZGKKKJIJFFOK-QTVWNMPRSA-N	C6H12O6	83.5896414
200	181.0513366	181.0514814	966.8352684	981.0702615	Homovanillic acid	QRMZSPFSDQBLIX-UHFFFAOYSA-N	C9H10O4	68.40043545
201	181.037929	181.0712701	40.45708567	46.20185289	MANNITOL	FBPFZTCFMRRESA-KVTDHHQDSA-N	C6H14O6	46.71143006
204	182.0465695	182.0467121	772.8661316	784.0619748	4-PYRIDOXIC ACID	HXACOUQIXZGNBF-UHFFFAOYSA-N	C8H9NO4	66.38098334
209	183.066973	183.0671313	893.7386449	896.0229164	Vanylglycol	FBWPWWWZWKPJFL-UHFFFAOYSA-N	C9H12O4	58.63786884
214	184.9497918	185.0064186	72.36607389	85.5292849	3-Phosphoglyceric acid	OSJPPGNTCRNQQC-UHFFFAOYSA-N	C3H7O7P	25.8999496
215	186.9289626	186.9387512	37.13976336	38.82982349	4-Bromophenol-2,3-epoxide	NIXDKVLCYSTGRG-UHFFFAOYSA-N	C6H5BrO2	19.8493051
216	189.0510854	189.0963788	41.6114406	44.83710571	2,6-DIAMINOHEPTANEDIOIC ACID	GMKMEZVLHJARHF-WHFBIAKZSA-N	C7H14N2O4	33.08824504
221	191.0568595	191.0570403	788.2897053	794.4836376	Quinic acid	AAWZDTNXLSGCEK-LNVDRNJUSA-N	C7H12O6	58.85921147
224	194.9270191	195.0331001	36.81014518	55.17591353	Gluconate	RGHNJXZEOKUKBD-SQOUGZDYSA-N	C6H12O7	19.91567342
228	196.0623732	196.0625391	847.5508579	860.474996	L-Dopa	WTDRDQBEARUVNC-LURJTMIESA-N	C9H11NO4	66.94826264
231	198.9080588	199.0277965	31.57616977	42.43210946	D-Erythrose 4-phosphate	NGHMDNPXVRFFGS-IUYQGCFVSA-N	C4H9O7P	39.46560943
232	199.0371163	199.082491	38.14777501	47.31830097	2,4(1H,3H)-Pyrimidinedione, 5-fluoro-1-(tetrahydro-2-furanyl)-, (R)-	WFWLQNSHRPWKFK-UHFFFAOYSA-N	C8H9FN2O3	17.71255839
233	203.0822481	203.0825064	199.5003514	200.4249348	Spectral Match to L-Tryptophan from NIST14	QIVBCDIJIAJPQS-VIFPVBQESA-N	C11H12N2O2	83.48350056
234	205.0350661	205.0715875	47.95153887	51.81348718	(R)-Lipoic acid	AGBQKNBQESQNJD-SSDOTTSWSA-N	C8H14O2S2	21.03720821
235	210.9321179	211.0779005	40.00805609	47.00352806	Phosphocreatine	DRBBFCLWYRJSJZ-UHFFFAOYSA-N	C4H10N3O5P	22.87791259
238	217.0351528	217.119259	49.53300936	52.08070845	gamma-Glutamylalanine	WQXXXVRAFAKQJM-WHFBIAKZSA-N	C8H14N2O5	25.96179636
239	218.9108882	219.000775	50.83670483	55.41764319	2,4-Dichlorophenoxyacetic acid	OVSKIKFHRZPJSS-UHFFFAOYSA-N	C8H6Cl2O3	19.33664091
240	219.045162	219.0621324	41.1132148	42.28434869	5-Hydroxyindolepyruvate	HKNXPMPZYQXTDD-UHFFFAOYSA-N	C11H9NO4	56.1451887
241	220.0485243	220.0823927	40.97061101	45.37155081	L-histidinol-phosphate	CWNDERHTHMWBSI-YFKPBYRVSA-N	C6H12N3O4P	17.88096091
242	222.9030582	223.0283341	44.71400886	54.850072	Sinapic acid	PCMORTLOPMLEFB-ONEGZZNKSA-N	C11H12O5	17.26325103
243	223.0735981	223.0737682	862.8655397	873.465249	L-3-Hydroxykynurenine	VCKPUUFAIGNJHC-LURJTMIESA-N	C10H12N2O4	54.36306117
249	225.0892391	225.0894554	874.8174418	887.8329405	Porphobilinogen	QSHWIQZFGQKFMA-UHFFFAOYSA-N	C10H14N2O4	57.32100249
250	227.0410607	227.0926227	238.1292023	243.4666031	DEOXYURIDINE	MXHRCPNRJAMMIM-SHYZEUOFSA-N	C9H12N2O5	45.2809516
251	228.9122497	229.0250993	288.4453928	290.8523274	Ribose 1-phosphate	YXJDFQJKERBOBM-TXICZTDVSA-N	C5H11O8P	0
252	237.0893898	237.0895271	887.8329405	896.3697179	Felbamate	WKGXYQFOCVYPAC-UHFFFAOYSA-N	C11H14N2O4	52.27733103
257	242.0518073	242.0801166	41.01662459	42.20824454	Cytidine	UHDGCWIWMRVCDJ-XVFCMESISA-N	C9H13N3O5	24.09497153
258	242.9437081	243.0624963	71.0294198	76.82992961	URIDINE	DRTQHJPVMGBUCF-XVFCMESISA-N	C9H12N2O6	38.23191522
259	244.9367524	245.043539	34.67064706	41.71322181	Isopentenyl pyrophosphate	NUHSROFQTUXZQQ-UHFFFAOYSA-N	C5H12O7P2	19.52104817
260	245.0669215	245.1034283	209.1469345	212.4958802	5'-Deoxy-5-fluorocytidine	YSNABXSEHNLERR-UHFFFAOYSA-N	C9H12N3O4F	31.2661328
262	249.0426772	249.0790787	42.18233593	45.50454885	gamma-Glutamylcysteine	RITKHVBHSGLULN-WHFBIAKZSA-N	C8H14N2O5S	19.12656534
263	255.0727624	255.1243302	314.7491919	324.7644934	Dihydroneopterin	YQIFAMYNGGOTFB-UHFFFAOYSA-N	C9H13N5O4	38.32906339
264	261.0777372	261.135076	304.3151404	309.3245541	Creatine	CVSVTCORWBXHQV-UHFFFAOYSA-N	C4H9N3O2	18.4472124
265	262.9117818	263.0098421	34.24911609	37.88932263	(+/-)-cis,trans-abscisic acid	JLIDBLDQVAYHNE-YKALOCIXSA-N	C15H20O4	16.39112861
267	264.1008249	264.1010219	900.9759675	911.7370417	2-(6'-Methylthio)hexylmalate	FEKMFSGDBKSRNR-UHFFFAOYSA-N	C11H20O5S	46.40443725
268	266.0900194	266.0902569	99.69341716	102.8522813	Adenosine	OIRDTQYFTABQOQ-KQYNXXCUSA-N	C10H13N5O4	79.50718431
269	266.9768093	267.072989	41.24501643	48.46990603	Formononetin	HKQYGTCOTHHOMP-UHFFFAOYSA-N	C16H12O4	25.71814949
270	267.07408	267.0935002	99.69341716	109.0027041	Inosine	UGQMRVRMYYASKQ-KQYNXXCUSA-N	C10H12N4O5	42.8454067
271	271.050697	271.1195401	320.3905272	323.9477028	Arbutin	BJRNKVDFDLYUGJ-RMPHRYRLSA-N	C12H16O7	43.00162236
272	273.0988092	273.1353694	257.788107	260.3631482	afzelechin	RSYUFYQTACJFML-DZGCQCFKSA-N	C15H14O5	16.36299723
273	274.9263331	275.0226647	43.62179238	52.49859529	6-Phosphogluconic acid	BIRSGZKFKXLSJQ-SQOUGZDYSA-N	C6H13O10P	23.75483269
274	275.0003976	275.1510794	265.3615017	270.2468384	4-Hydroxycinnamoylagmatine	AKIHYQWCLCDMMI-VMPITWQZSA-N	C14H20N4O2	22.7767705
275	277.1812175	277.1850936	532.3491244	539.5998767	EDDP	AJRJPORIQGYFMT-UHFFFAOYSA-N	C20H23N	58.43573865
276	278.0453634	278.1607828	269.0533202	270.2468384	Pantetheine	ZNXZGRMVNNHPCA-UHFFFAOYSA-N	C11H22N2O4S	18.05337174
277	279.0489413	279.126552	41.38050186	45.98103892	PYROGLUTAMATE	ODHCTXKNWHHXJC-VKHMYHEASA-N	C5H7NO3	18.36649725
279	283.1109616	283.1559391	451.4628535	462.0622101	biochanin A	WUADCCWRTIWANL-UHFFFAOYSA-N	C16H12O5	38.2875799
280	284.8850728	285.0195829	36.60463692	42.14589609	Kaempferol	IYRMWMYZSQPJKC-UHFFFAOYSA-N	C15H10O6	16.32758389
282	287.223827	287.2241316	596.7228329	599.2498271	(S)-10,16-Dihydroxyhexadecanoic acid	VJZBXAQGWLMYMS-UHFFFAOYSA-N	C16H32O4	62.88391619
285	295.0853332	295.1557754	469.3439474	473.21165	Didemethylcitalopram	RKUKMUWCRLRPEJ-UHFFFAOYSA-N	C18H17FN2O	26.96902122
286	299.0540045	299.1365111	48.16114766	51.4097675	D-4'-Phosphopantothenate	XHFVGHPGDLDEQO-UHFFFAOYSA-N	C9H18NO8P	21.79765284
287	301.1216731	301.2026597	422.2533642	428.0084863	16a-Hydroxyandrost-4-ene-3,17-dione	SSBCZTXGVMMZOT-NBBHSKLNSA-N	C19H26O3	15.52504932
288	302.9870659	303.0729301	47.35848492	52.21136532	(+)-taxifolin	CXQWRCVTCMQVQX-LSDHHAIUSA-N	C15H12O7	25.35510621
289	304.9324117	305.1057826	40.41807033	51.14255504	Uridine 2',3'-cyclic phosphate	HWDMHJDYMFRXOX-XVFCMESISA-N	C9H11N2O8P	57.7756885
290	310.9698834	311.1163574	41.94079846	51.16746741	(2R,3S,4S,5R,6S)-2-(hydroxymethyl)-6-[4-[(E)-3-hydroxyprop-1-enyl]phenoxy]oxane-3,4,5-triol	CRVXJSNSTGEXDX-HHMSBIESSA-N	C15H20O7	19.01142087
291	313.0975302	313.2391006	533.7066823	538.6302108	9,10-Epoxyoctadecanoic acid	ITTPZDMHCNGAGQ-DLBZAZTESA-N	C18H34O4	27.40462812
292	313.2389432	313.2393319	503.6008199	503.9153516	9,10-Epoxy-18-hydroxy-octadecanoic acid	ITTPZDMHCNGAGQ-UHFFFAOYSA-N	C18H34O4	83.91032265
294	322.0447698	322.1196337	42.39720248	47.80517919	CYTIDINE MONOPHOSPHATE	IERHLVCPSMICTF-XVFCMESISA-N	C9H14N3O8P	40.04781863
295	322.8635425	323.0290391	45.93463149	47.13338468	URIDINE-5-MONOPHOSPHATE	DJJCXFVJDGTHFX-XVFCMESISA-N	C9H13N2O9P	57.12970752
296	323.0481941	323.1160023	42.55183629	49.26537509	CMP	IERHLVCPSMICTF-UHFFFAOYSA-N	C9H14N3O8P	21.05544344
297	324.1935529	324.2186344	588.8313536	591.5088523	dinor-Levomethadyl acetate	FYQILXMAOLDNOY-UHFFFAOYSA-N	C21H27NO2	28.66550446
298	331.2129381	331.2495877	409.4369081	413.9511001	7alpha-Hydroxypregnenolone	UEWNVBNIVGLQPG-XXHSLLPRSA-N	C21H32O3	38.71738564
299	333.0596979	333.1477601	37.87021324	45.104319	PYRIDOXAL	RADKZDMFGJYCBB-UHFFFAOYSA-N	C8H9NO3	29.29572655
300	336.8170891	336.8877964	38.15655479	44.97016106	Quercetin	REFJWTPEDVJJIY-UHFFFAOYSA-N	C15H10O7	16.27758284
301	338.9889484	338.9891917	36.33706053	36.83427797	FRUCTOSE 1,6-BIPHOSPHATE	RNBGYGVWRKECFJ-VRPWFDPXSA-N	C6H14O12P2	78.91399428
303	339.1998414	339.2543036	626.0637586	629.9075485	alpha-D-Glucose-1,6-diphosphate	RWHOZGRAXYWRNX-VFUOTHLCSA-N	C6H14O12P2	46.17773175
304	341.1094147	341.1229151	259.7092442	260.3315301	Spectral Match to D-(+)-Trehalose from NIST14	HDTRYLNUVZCQOY-LIZSDCNHSA-N	C12H22O11	46.89263243
305	345.01065	345.1422107	46.3237479	50.87567364	2',3'-Cyclic GMP	UASRYODFRYWBRC-UHFFFAOYSA-N	C10H12N5O7P	2.01259926
306	347.1893675	347.2264964	612.3593789	618.2737426	dihydrocorticosterone	CTTOFMJLOGMZRN-UHFFFAOYSA-N	C21H32O4	18.707451
307	351.2211099	351.240496	560.6613399	562.8837476	PGI2	KAQKFAOMNZTLHT-OZUDYXHBSA-N	C20H32O5	30.40283003
308	353.1762209	353.2315198	723.379226	725.609439	Prostaglandin F2a	PXGPLTODNUVGFL-YNNPMVKQSA-N	C20H34O5	20.60618512
309	361.1214107	361.2238437	326.0572615	333.9779716	Secoisolariciresinol	PUETUDUXMCLALY-HOTGVXAUSA-N	C20H26O6	21.63480896
310	369.1322021	369.1534406	328.9387469	332.2453279	Amylose	PTHCMJGKKRQCBF-OLYDTGNASA-N	(C12H20O11)nC2H6	51.87928952
311	369.0489497	369.1325393	317.398146	322.6591926	4-O-alpha-D-Galactopyranuronosyl-D-galacturonic acid	IGSYEZFZPOZFNC-UHFFFAOYSA-N	C12H18O13	19.28090359
312	377.0351047	377.1109117	42.18233593	44.71400886	Melibiose	DLRVVLDZNNYCBX-ABXHMFFYSA-N	C12H22O11	26.60599625
313	379.0558062	379.1836859	42.08658313	46.06571925	S-D-Lactoylglutathione	VDYDCVUWILIYQF-UHFFFAOYSA-N	C13H21N3O8S	16.51682567
314	380.1600943	380.2714546	738.2559423	744.3480293	cis-Zeatin O-glucoside	UUPDCCPAOMDMPT-MTQUCLQASA-N	C16H23N5O6	19.94915944
315	383.1220297	383.1482378	348.962819	350.6789983	TYROSINE	OUYCCCASQSFEME-QMMMGPOBSA-N	C9H11NO3	18.83807254
316	387.0877605	387.1405597	42.41313056	43.67193376	secologanin	CSKKDSFETGLMSB-NRZPKYKESA-N	C17H24O10	24.75679732
317	407.1894292	407.3535804	773.2349326	776.954382	Cholic acid	BHQCQFFYRZLCQQ-OELDTZBJSA-N	C24H40O5	24.79293837
318	426.0227426	426.023086	44.44644814	45.15016655	Adenosine diphosphate	XTWYTFMLZFPYCI-KQYNXXCUSA-N	C10H15N5O10P2	83.65433717
319	429.195391	429.198861	749.0653797	756.0583553	calycosin-7-O-beta-D-glucoside	MGJLSBDCWOSMHL-MIUGBVLSSA-N	C22H22O9	56.96021412
320	430.9290852	431.1049934	36.55320613	45.15016655	genistin	ZCOLJUOHXJRHDI-CMWLGVBASA-N	C21H20O10	21.50888686
322	433.18791	433.2601621	752.4011037	760.5086997	Paspalinine	BPTIXFRJAOKMRK-UHFFFAOYSA-N	C27H31NO4	55.74262305
323	435.2354156	435.2738154	661.2933925	667.0053861	Paxilline	ACNHBCIZLNNLRS-UHFFFAOYSA-N	C27H33NO4	18.5195927
325	437.1922493	437.364264	705.7265874	715.1271446	demethylphylloquinol	AEFNZGGBWOQYID-UHFFFAOYSA-N	C30H46O2	16.1868147
326	442.0010561	442.0178206	44.17886758	51.14297057	Guanosine diphosphate	QGWNDRXFNXRZMB-UUOKFMHZSA-N	C10H15N5O11P2	51.96145279
327	450.9224256	451.1363215	350.1212589	353.8782413	Daidzin	KYQZWONCHDNPDP-QNDFHXLGSA-N	C21H20O9	17.70007932
328	455.0981385	455.0985058	220.723734	221.5626911	Flavin mononucleotide	FVTCRASFADXXNN-SCRDCRAPSA-N	C17H21N4O9P	70.59149062
329	455.2065244	455.2689706	614.5009428	618.5101078	Phytyl diphosphate	ITPLBNCCPZSWEU-HMMYKYKNSA-N	C20H42O7P2	39.70897612
330	475.310368	475.3777903	773.3378934	778.2122108	Tocopherol	GVJHHUAWPYXKBD-IEOSBIPESA-N	C29H50O2	6.337674275
331	492.3109371	492.3778389	737.3697308	762.7185876	LysoPC(16:1(9Z)/0:0)	LFUDDCMNKWEORN-ZXEGGCGDSA-N	C24H48NO7P	0
333	514.0510611	514.1324471	50.44775077	54.34770698	dTDP-4-oxo-2,3,6-trideoxy-D-glucose	YINKRXMSCURQIS-UHFFFAOYSA-N	C16H24N2O13P2	21.36749894
334	531.2738307	531.3188201	527.3018737	532.1023132	Taurocholate	FZLMIZAHBFKTSH-UHFFFAOYSA-N	C26H45NO8S	27.37503356
335	548.9659937	549.1413247	42.28434869	44.49399527	UDP-L-rhamnose	DRDCJEIZVLVWNC-SLBWPEPYSA-N	C15H24N2O16P2	42.56442776
336	559.0457436	559.0688119	42.44961734	44.42424468	ADP-D-ribose	SDMADEZQMYCSNO-UHFFFAOYSA-N	C15H23N5O14P2	20.47455
337	562.9481056	563.1429036	43.81293083	52.03374286	dTDP-D-glucose	YSYKRGRSMLTJNL-URARBOGNSA-N	C16H26N2O16P2	29.85280398
338	586.0603102	586.1577132	42.66464106	51.4097675	GDP-4-Dehydro-6-deoxy-D-mannose	PNHLMHWWFOPQLK-BKUUWRAGSA-N	C16H23N5O15P2	17.2798761
339	588.076157	588.1017606	48.19590895	51.14255504	GDP-L-fucose	LQEBEXMHBLQMDB-QIXZNPMTSA-N	C16H25N5O15P2	33.29655765
340	653.3022438	653.4248356	637.696909	644.4796124	all-trans-Heptaprenyl diphosphate	LSJLEXWXRKTZAJ-YUIIPXGZSA-N	C35H60O7P2	38.21860341
341	736.411863	736.4932644	731.3356011	734.1628728	PE(14:0/22:5(4Z,7Z,10Z,13Z,16Z))	WPOPBYPPPATGDY-UQGWHFHQSA-N	C41H72NO8P	22.83219965
342	784.151341	784.1520986	213.4607668	215.6757891	Flavin adenine dinucleotide	VWWQXMAJTJZDQX-UYBVJOGSSA-N	C27H33N9O15P2	77.01455077
